# Supplementary material for: The Role of Two Linear β-Glucans Activated by c-di-GMP in Rhizobium etli CFN42
Source: Biology (Basel). 2022 Sep 17;11(9):1364. doi: 10.3390/biology11091364 (PMC9495663; doi:10.3390/biology11091364)
Supplement: Supplementary file 1 [file biology-11-01364-s001.zip]

Archive with 1 entries (1 files):
- biology-1902660-supplementary.pdf
